# Supplementary material for: Ecological Status of Algeciras Bay, in a Highly Anthropised Area in South-West Europe, through Metal Assessment—Part I: Abiotic Samples
Source: Toxics. 2024 Feb 20;12(3):163. doi: 10.3390/toxics12030163 (PMC10974433; doi:10.3390/toxics12030163)
Supplement: Supplementary file 1 [file toxics-12-00163-s001.zip]

Archive with 1 entries (1 files):
- toxics-2814850-supplementary.pdf
